# Supplementary material for: Multiscale Models for Fibril Formation: Rare Events Methods, Microkinetic Models, and Population Balances
Source: Life (Basel). 2021 Jun 17;11(6):570. doi: 10.3390/life11060570 (PMC8234428; doi:10.3390/life11060570)
Supplement: Supplementary file 1 [file life-11-00570-s001.zip]

Archive with 1 entries (1 files):
- life-1203455-supplementary.pdf
